# Supplementary material for: Evolution of the Microstructure and Phase Composition of the Products Formed in the Reaction between Iridium and W2B
Source: Materials (Basel). 2022 Oct 26;15(21):7522. doi: 10.3390/ma15217522 (PMC9653812; doi:10.3390/ma15217522)
Supplement: Supplementary file 1 [file materials-15-07522-s001.zip]

Archive with 1 entries (1 files):
- materials-1952857-supplementary.pdf
